# Supplementary material for: De Novo Design of Inhibitors of DNA Methyltransferase 1: A Critical Comparison of Ligand- and Structure-Based Approaches
Source: Biomolecules. 2024 Jun 28;14(7):775. doi: 10.3390/biom14070775 (PMC11274800; doi:10.3390/biom14070775)
Supplement: Supplementary file 1 [file biomolecules-14-00775-s001.zip]

Archive with 1 entries (1 files):
- biomolecules-3004567-supplementary.pdf
